# Supplementary material for: Emergence and genomic adaptation of the globally disseminated ST2250 lineage within the Staphylococcus aureus complex
Source: Antimicrob Agents Chemother. 2026 Jan 26;70(3):e01628-25. doi: 10.1128/aac.01628-25 (PMC12959139; doi:10.1128/aac.01628-25)
Supplement: Table S1 — Information of 277 ST2250 genomes analyzed in this study. [file aac.01628-25-s0002.xlsx]

## Sheet: Table S1
Table S1. Information of 277 ST2250 genomes analyzed in this study
Strain	BioSample	Year of isolation	Host	Region	SCCmec	spa type	Clade
Dubai-25	SAMN40643810	2019	Human	United Arab Emirates	MSSArg	t5078	III
RIVM_M036020	SAMN22560076	2016	Human	Netherlands	IVc (2B)	t6675	II
Dubai-30	SAMN40643811	2019	Environment	United Arab Emirates	MSSArg	t5078	III
1801221	SAMN21514078	2018	Human	Germany	IVc (2B)	t6675	II
RIVM_M020832	SAMN22560074	2013	Human	Netherlands	IVc (2B)	t6675	II
1710042798	SAMN25742062	2021	Human	Germany	IVc (2B)	t12708	II
TWCC 58113	SAMD00114619	2018	Human	Japan	MSSArg	t5078	III
XNO62	SAMN07510741	2014	Human	China	MSSArg	t7960	I
XNO106	SAMN07510742	2015	Human	China	MSSArg	t7960	I
20S00001-1	SAMEA10885804	2019	Dog	Netherlands	MSSArg	t5078	III
Colony587	SAMN17905363	Not applicable	Food	Thailand	MSSArg	Undetermined	III
Colony592	SAMN17905365	Not applicable	Food	Thailand	MSSArg	Undetermined	III
Colony588	SAMN17905364	Not applicable	Food	Thailand	MSSArg	Undetermined	III
3688STDY6125080	SAMEA3449088	2015	Human	Thailand	MSSArg	t5078	III
3688STDY6125091	SAMEA3449099	2015	Human	Thailand	MSSArg	t17928	III
3688STDY6125064	SAMEA3449072	2015	Human	Thailand	MSSArg	t17928	III
t6675	SAMN43793101	2023	Human	Sierra Leone	IVc (2B)	t6675	II
2588STDY5890701	SAMEA2662072	2011	Human	Malaysia	MSSArg	Undetermined	Singleton
2588STDY5890661	SAMEA2661974	2011	Human	Singapore	MSSArg	t17928	II
3688STDY6125066	SAMEA3449074	2015	Human	Thailand	MSSArg	t5078	III
3688STDY6124978	SAMEA3448988	2015	Human	Thailand	MSSArg	t17928	III
3688STDY6125116	SAMEA3449118	2015	Human	Thailand	MSSArg	t17928	III
3688STDY6125100	SAMEA3449102	2015	Human	Thailand	MSSArg	t5078	III
3688STDY6125126	SAMEA3449128	2015	Human	Thailand	MSSArg	t5078	III
3688STDY6125111	SAMEA3449113	2015	Human	Thailand	MSSArg	t5078	III
057408_SL158	SAMN40655933	2021	Human	Sri Lanka	MSSArg	t6675	III
057426_SL169	SAMN40655943	2021	Human	Sri Lanka	MSSArg	t6675	III
3688STDY6125070	SAMEA3449078	2015	Human	Thailand	MSSArg	t5078	III
3688STDY6125063	SAMEA3449071	2015	Human	Thailand	MSSArg	t5078	III
3688STDY6125068	SAMEA3449076	2015	Human	Thailand	MSSArg	t5078	III
3688STDY6125072	SAMEA3449080	2015	Human	Thailand	MSSArg	t5078	III
3688STDY6125075	SAMEA3449083	2015	Human	Thailand	MSSArg	t5078	III
3688STDY6125077	SAMEA3449085	2015	Human	Thailand	MSSArg	t5078	III
3688STDY6125105	SAMEA3449107	2015	Human	Thailand	MSSArg	t5078	III
3688STDY6125121	SAMEA3449123	2015	Human	Thailand	MSSArg	t5078	III
3688STDY6125113	SAMEA3449115	2015	Human	Thailand	MSSArg	t5078	III
3688STDY6125093	SAMEA3449101	2015	Human	Thailand	MSSArg	t5078	III
3688STDY6125084	SAMEA3449092	2015	Human	Thailand	MSSArg	t5078	III
3688STDY6125089	SAMEA3449097	2015	Human	Thailand	MSSArg	t5078	III
3688STDY6125119	SAMEA3449121	2015	Human	Thailand	MSSArg	t5078	III
ZS_Z39	SAMN29182548	2020	Goat	Malaysia	MSSArg	t5078	Singleton
3688STDY6125071	SAMEA3449079	2015	Human	Thailand	MSSArg	t5078	III
3688STDY6125076	SAMEA3449084	2015	Human	Thailand	MSSArg	t5078	III
3688STDY6125085	SAMEA3449093	2015	Human	Thailand	MSSArg	t5078	III
3688STDY6125138	SAMEA3449140	2015	Human	Thailand	MSSArg	t5078	III
3688STDY6125069	SAMEA3449077	2015	Human	Thailand	MSSArg	t5078	III
3688STDY6125087	SAMEA3449095	2015	Human	Thailand	MSSArg	t5078	III
3688STDY6125083	SAMEA3449091	2015	Human	Thailand	MSSArg	t5078	III
3688STDY6125106	SAMEA3449108	2015	Human	Thailand	MSSArg	t5078	III
3688STDY6125090	SAMEA3449098	2015	Human	Thailand	MSSArg	t5078	III
3688STDY6125122	SAMEA3449124	2015	Human	Thailand	MSSArg	t5078	III
3688STDY6125078	SAMEA3449086	2015	Human	Thailand	MSSArg	t17928	III
3688STDY6125088	SAMEA3449096	2015	Human	Thailand	MSSArg	t5078	III
3688STDY6125136	SAMEA3449138	2015	Human	Thailand	MSSArg	t5078	III
3688STDY6125125	SAMEA3449127	2015	Human	Thailand	MSSArg	t5078	III
3688STDY6125086	SAMEA3449094	2015	Human	Thailand	MSSArg	t10900	III
3688STDY6125140	SAMEA3449142	2015	Human	Thailand	MSSArg	t5787	III
3688STDY6125114	SAMEA3449116	2015	Human	Thailand	MSSArg	t5787	III
3688STDY6125062	SAMEA3449070	2015	Human	Thailand	MSSArg	t5078	III
3688STDY6125112	SAMEA3449114	2015	Human	Thailand	MSSArg	t5078	III
3688STDY6125115	SAMEA3449117	2015	Human	Thailand	MSSArg	Undetermined	III
3688STDY6125081	SAMEA3449089	2015	Human	Thailand	MSSArg	t5078	III
3688STDY6125124	SAMEA3449126	2015	Human	Thailand	MSSArg	t5078	III
3688STDY6125110	SAMEA3449112	2015	Human	Thailand	MSSArg	t5078	III
3688STDY6125065	SAMEA3449073	2015	Human	Thailand	MSSArg	t5078	III
3688STDY6125067	SAMEA3449075	2015	Human	Thailand	MSSArg	t16081	III
3688STDY6125082	SAMEA3449090	2015	Human	Thailand	MSSArg	t5078	III
3688STDY6125108	SAMEA3449110	2015	Human	Thailand	MSSArg	t5078	III
3688STDY6125073	SAMEA3449081	2015	Human	Thailand	MSSArg	t5078	III
3688STDY6125131	SAMEA3449133	2015	Human	Thailand	MSSArg	t5078	III
3688STDY6125118	SAMEA3449120	2015	Human	Thailand	MSSArg	t5078	III
3688STDY6125109	SAMEA3449111	2015	Human	Thailand	MSSArg	t17928	III
3688STDY6125120	SAMEA3449122	2015	Human	Thailand	MSSArg	t5078	III
3688STDY6125123	SAMEA3449125	2015	Human	Thailand	MSSArg	t5078	III
3688STDY6125074	SAMEA3449082	2015	Human	Thailand	MSSArg	t5078	III
3688STDY6125117	SAMEA3449119	2015	Human	Thailand	MSSArg	t5078	III
2588STDY5890708	SAMEA2662088	2011	Human	Malaysia	MSSArg	t17928	III
057436_SL180	SAMN40655949	2021	Human	Sri Lanka	MSSArg	t6675	III
LBSA043	SAMEA2007935	Not applicable	Human	Australia	MSSArg	t17928	III
S095	SAMN37270501	2020	Human	China	MSSArg	t5078	III
MC3	SAMN16304021	2019	Human	USA	MSSArg	Undetermined	III
SCPM-O-B-8378	SAMN08689422	2015	Unknown	Not applicable	MSSArg	t5078	III
2588STDY5890732	SAMEA2662156	2011	Human	Malaysia	MSSArg	t17928	III
ST2250	SAMN09435802	2017	Cow	Malaysia	MSSArg	Undetermined	III
2588STDY5890811	SAMEA2662162	2011	Human	Thailand	MSSArg	t17928	III
3688STDY6125079	SAMEA3449087	2015	Human	Thailand	MSSArg	t5078	III
6913	SAMN41191127	2022	Human	Colombia	MSSArg	Undetermined	III
21CHL-5842L	SAMN34257153	2021	Human	New Zealand	MSSArg	t12708	II
WU2	SAMN16304024	2019	Human	USA	MSSArg	t19457	III
MC4	SAMN16304022	2019	Human	USA	MSSArg	t19457	III
PHL3431	SAMN09704415	2017	Human	Canada	IVa (2B)	Undetermined	I
2588STDY5962135	SAMEA2710365	2011	Human	Thailand	MSSArg	t6675	III
AF4222	SAMN32513173	2019	Human	USA	MSSArg	t10900	III
CFSA15SA062	SAMN15184474	2015	Food	China	MSSArg	Undetermined	III
MC2	SAMN16304019	2019	Human	USA	MSSArg	Undetermined	III
2588STDY5890629	SAMEA2662140	2009	Human	Singapore	MSSArg	Undetermined	III
20CHL-2391H	SAMN34257151	2020	Human	New Zealand	MSSArg	t17928	III
S178	SAMN37270507	2021	Human	China	MSSArg	t5078	III
2588STDY5763869	SAMEA2445518	2010	Human	France	MSSArg	t5078	III
SARG0275	SAMD00133958	2016	Human	Japan	MSSArg	Undetermined	Singleton
WU1	SAMN16304023	2019	Human	USA	MSSArg	t21267	III
SA19-252	SAMD00394860	2019	Food	Japan	MSSArg	t5078	III
SH3	SAMEA3360374	2014	Human	China	MSSArg	t17928	III
25S0230	SAMN47436392	2024	Human	Belgium	MSSArg	Undetermined	III
S028	SAMN37270499	2020	Human	China	MSSArg	Undetermined	III
20CHL-9983R	SAMN34257152	2020	Human	New Zealand	IVc (2B)	t6675	II
S007	SAMN37270498	2020	Human	China	MSSArg	t7960	I
PHL3433	SAMN09704514	2017	Human	Canada	IVa (2B)	Undetermined	I
1arg	SAMN25243555	2019	Human	Brazil	MSSArg	t10900	III
AF4223	SAMN32513174	2019	Human	USA	MSSArg	Undetermined	III
19CHL-8664D	SAMN34257150	2019	Human	New Zealand	IVc (2B)	t14475	II
SA19-023	SAMD00394843	2019	Food	Japan	MSSArg	t17928	III
WU3	SAMN16304020	2019	Human	USA	MSSArg	t21267	III
SA19-142	SAMD00394856	2019	Food	Japan	MSSArg	Undetermined	Singleton
2588STDY5890798	SAMEA2662127	2009	Human	Israel	MSSArg	t6675	I
2588STDY5890733	SAMEA2662160	2011	Human	Malaysia	MSSArg	t17928	III
RK308	SAMN04457463	2015	Human	Sweden	IVc (2B)	Undetermined	II
S169	SAMN37270505	2021	Human	China	MSSArg	t17928	III
H2179	SAMEA104034175	2013	Human	Denmark	IVc (2B)	Undetermined	II
M4611	SAMEA104034174	2013	Human	Denmark	IVc (2B)	t14475	II
M3040	SAMEA104034155	2016	Human	Denmark	IVc (2B)	t6675	II
CCUG 69384	SAMN07566689	2016	Human	Sweden	IVc (2B)	t20203	II
M21126	SAMN02402619	2013	Unknown	Not applicable	IVc (2B)	t7960	II
PHL2420	SAMN16304007	2019	Human	Canada	MSSArg	t21267	II
PHL4815	SAMN16304012	2019	Human	Canada	MSSArg	t21267	III
PHL3446	SAMN16304006	2019	Human	Canada	MSSArg	t20211	III
PHL6318	SAMN16304008	2019	Human	Canada	MSSArg	t19457	III
M4143	SAMEA104034168	2013	Human	Denmark	IVc (2B)	t6675	II
SJTU F21285	SAMN04604746	2012	Food	China	MSSArg	t16149	I
F87619	SAMN02402601	2013	Unknown	Not applicable	IVc (2B)	Undetermined	II
1299_SAUR	SAMN03197271	Not applicable	Human	USA	MSSArg	t16081	III
O-6	SAMEA104034161	2015	Human	Denmark	MSSArg	t5078	III
SJTU F21224	SAMN04604745	2012	Human	China	MSSArg	t5078	III
MGYG-HGUT-02548	SAMEA5852053	Not applicable	Human	China	MSSArg	t5078	III
H1826	SAMEA104034166	2014	Human	Denmark	IVc (2B)	t14475	II
H1540	SAMEA104034164	2014	Human	Denmark	IVc (2B)	t6675	II
O-1	SAMEA104034156	2016	Human	Denmark	MSSArg	Undetermined	III
PHL6344	SAMN16304004	2018	Human	Canada	MSSArg	t21267	II
SJTU F20419	SAMN04604743	2012	Unknown	China	MSSArg	t7960	I
O-5	SAMEA104034160	2015	Human	Denmark	MSSArg	t16081	III
O-3	SAMEA104034158	2016	Human	Denmark	MSSArg	t16081	III
5506	SAMN13979052	2018	Human	Colombia	MSSArg	t17928	II
PHL8605	SAMN16304009	2018	Human	Canada	MSSArg	Undetermined	III
SJTU F21164	SAMN04604744	2011	Human	China	MSSArg	Undetermined	III
O-4	SAMEA104034159	2015	Human	Denmark	MSSArg	t17928	III
M4148	SAMEA104034170	2013	Human	Denmark	IVc (2B)	t6675	II
M4146	SAMEA104034169	2013	Human	Denmark	IVc (2B)	t6675	II
H1864	SAMEA104034167	2013	Human	Denmark	IVc (2B)	t6675	II
H1604	SAMEA104034165	2014	Human	Denmark	IVc (2B)	t20203	II
O-10	SAMEA104034163	2015	Human	Denmark	MSSArg	t17928	III
PHL4226	SAMN16304014	2019	Human	Canada	MSSArg	Undetermined	III
RIVM_M036020	SAMN24657203	2016	Human	Netherlands	IVc (2B)	t6675	II
RIVM_M031425	SAMN24657177	2015	Human	Netherlands	IVc (2B)	t6675	II
RIVM_M043825	SAMN24657217	2018	Human	Netherlands	IVc (2B)	t6675	II
RIVM_M031426	SAMN24657178	2015	Human	Netherlands	IVc (2B)	t6675	II
RIVM_M030565	SAMN24657200	2015	Human	Netherlands	IVc (2B)	t6675	II
RIVM_M036821	SAMN24657206	2016	Human	Netherlands	IVc (2B)	t6675	II
RIVM_M029687	SAMN24657198	2015	Human	Netherlands	IVc (2B)	t6675	II
RIVM_M023607	SAMN24657192	2013	Human	Netherlands	IVc (2B)	t6675	II
RIVM_M025002	SAMN24657194	2014	Human	Netherlands	IVc (2B)	t6675	II
RIVM_M038289	SAMN24657209	2017	Human	Netherlands	IVc (2B)	t6675	II
RIVM_M042032	SAMN24657181	2018	Human	Netherlands	IVc (2B)	t16376	II
RIVM_M087745	SAMN41110993	2021	Human	Netherlands	IVc (2B)	t12708	II
RIVM_M083837	SAMN24657222	2020	Human	Netherlands	IVc (2B)	t6675	II
RIVM_M030644	SAMN24657201	2015	Human	Netherlands	IVc (2B)	t12708	II
RIVM_M037112	SAMN24657208	2016	Human	Netherlands	IVc (2B)	Undetermined	II
RIVM_M046950	SAMN24657219	2019	Human	Netherlands	IVc (2B)	t6675	II
RIVM_M094391	SAMN41111003	2022	Human	Netherlands	IVc (2B)	t6675	II
B07-23-01_S1_L001	SAMN38010804	2023	Human	Italy	MSSArg	t5078	III
NS2714	SAMN15541358	2014/2016	Human	Viet Nam	MSSArg	t5078	III
BAL1935	SAMN15541330	2014/2016	Human	Viet Nam	MSSArg	t5078	III
BAL1928	SAMN15541329	2014/2016	Human	Viet Nam	MSSArg	t5078	III
BAL1945	SAMN15541331	2014/2016	Human	Viet Nam	MSSArg	t5078	III
NS425	SAMN15541368	2014/2016	Human	Viet Nam	MSSArg	Undetermined	III
BC15-02467	SAMN15541344	2014/2016	Human	Viet Nam	MSSArg	Undetermined	III
D_C64	SAMEA114041018	2022	Human	Saudi Arabia	MSSArg	t5078	III
JH5333	SAMD00276348	Not applicable	Human	Japan	MSSArg	t17928	III
D_42	SAMEA114040914	2021	Food	Saudi Arabia	MSSArg	Undetermined	III
RIVM_M097569	SAMN41111007	2023	Human	Netherlands	IVc (2B)	t6675	II
RIVM_M102956	SAMN41111017	2023	Human	Netherlands	MSSArg	t6675	III
RIVM_M025118	SAMN24657175	2014	Human	Netherlands	IVa (2B)	t5078	III
RIVM_M027397	SAMN24657197	2014	Human	Netherlands	IVc (2B)	t6675	II
RIVM_M099802	SAMN41111010	2023	Human	Netherlands	IVc (2B)	t6675	II
RIVM_M087340	SAMN41110990	2021	Human	Netherlands	IVc (2B)	t7960	II
RIVM_M020832	SAMN24657191	2013	Human	Netherlands	IVc (2B)	t6675	II
RIVM_M043068	SAMN24657182	Not applicable	Human	Netherlands	IVc (2B)	t16376	II
RIVM_M046343	SAMN24657187	2019	Human	Netherlands	IVc (2B)	t6675	II
RIVM_M046211	SAMN24657186	2019	Human	Netherlands	IVc (2B)	t6675	II
RIVM_M095608	SAMN41111004	2022	Human	Netherlands	IVc (2B)	Undetermined	II
RIVM_M044970	SAMN24657218	2018	Human	Netherlands	IVc (2B)	t6675	II
RIVM_M042580	SAMN24657215	2018	Human	Netherlands	IVc (2B)	t6675	II
RIVM_M042169	SAMN24657213	2018	Human	Netherlands	IVc (2B)	t6675	II
RIVM_M084117	SAMN41110987	2020	Human	Netherlands	IVc (2B)	t6675	II
RIVM_M003546	SAMN24657173	2008	Human	Netherlands	IVc (2B)	Undetermined	II
RIVM_M091413	SAMN41111000	2022	Human	Netherlands	IVc (2B)	t12708	II
S.190725.00092	SAMN20960429	2019	Human	USA	IVc (2B)	t12708	II
RIVM_M025606	SAMN24657195	2014	Human	Netherlands	IVc (2B)	t7960	II
RIVM_M102432	SAMN41111016	2023	Human	Netherlands	IVc (2B)	t6675	II
BWH_704_S_aur	SAMN31980817	2022	Human	USA	MSSArg	t5078	III
ArgPVL	SAMN11311881	2014	Human	France	MSSArg	Undetermined	II
RIVM_M041614	SAMN24657212	2017	Human	Netherlands	IVa (2B)	t5078	II
SASK060	SAMD00444302	2019	Human	Japan	MSSArg	Undetermined	III
RIVM_M026823	SAMN24657176	2014	Human	Netherlands	IVa (2B)	t5078	III
PHL3432	SAMN08556530	2017	Human	Canada	IVa (2B)	Undetermined	I
RIVM_M087377	SAMN41110992	2021	Human	Netherlands	IVc (2B)	t6675	II
RIVM_M102377	SAMN41108398	2023	Human	Netherlands	IVc (2B)	t6675	II
RIVM_M091917	SAMN41111002	2022	Human	Netherlands	IVc (2B)	t6675	II
RIVM_M101487	SAMN41111015	2023	Human	Netherlands	IVc (2B)	t6675	II
RIVM_M048435	SAMN41110985	2019	Human	Netherlands	IVc (2B)	t6675	II
RIVM_M097304	SAMN41108381	2023	Human	Netherlands	IVc (2B)	t6675	II
RIVM_M097134	SAMN41108380	2023	Human	Netherlands	IVc (2B)	t6675	II
RIVM_M096397	SAMN41111005	2023	Human	Netherlands	IVc (2B)	t6675	II
1D-1902	SAMEA6658173	2018	Human	Denmark	MSSArg	Undetermined	III
1D-1445	SAMEA6657722	2018	Human	Denmark	MSSArg	Undetermined	III
RIVM_M089461	SAMN41110996	2021	Human	Netherlands	IVc (2B)	t6675	II
RIVM_M099517	SAMN41111009	2023	Human	Netherlands	IVc (2B)	t14475	II
RIVM_M096833	SAMN41111006	2023	Human	Netherlands	IVc (2B)	t6675	II
RIVM_M091557	SAMN41111001	2022	Human	Netherlands	IVc (2B)	t6675	II
RIVM_M100592	SAMN41111012	2023	Human	Netherlands	IVc (2B)	t6675	II
RIVM_M097372	SAMN41108382	2023	Human	Netherlands	IVc (2B)	t6675	II
RIVM_M100516	SAMN41111011	2023	Human	Netherlands	IVc (2B)	t6675	II
RIVM_M091298	SAMN41110999	2022	Human	Netherlands	IVc (2B)	t6675	II
RIVM_M097589	SAMN41111008	2023	Human	Netherlands	IVc (2B)	t6675	II
RIVM_M087361	SAMN41110991	2021	Human	Netherlands	IVc (2B)	t6675	II
RIVM_M099120	SAMN41108392	2023	Human	Netherlands	IVc (2B)	t6675	II
RIVM_M099011	SAMN41108389	2023	Human	Netherlands	IVc (2B)	t6675	II
752S_SR	SAMN15354750	2018	Human	Samoa	MSSArg	Undetermined	III
RIVM_M011864	SAMN24657174	2010	Human	Netherlands	IVc (2B)	Undetermined	II
RIVM_M087541	SAMN24657225	2021	Human	Netherlands	IVc (2B)	t6675	II
SASK087	SAMD00444303	2019	Human	Japan	MSSArg	t7960	I
RIVM_M101429	SAMN41111014	2021	Human	Netherlands	IVc (2B)	Undetermined	II
RIVM_M099023	SAMN41108390	2023	Human	Netherlands	IVc (2B)	t6675	II
RIVM_M099184	SAMN41108393	2023	Human	Netherlands	IVc (2B)	t6675	II
RIVM_M100188	SAMN41108396	2023	Human	Netherlands	IVc (2B)	t6675	II
RIVM_M098931	SAMN41108384	2023	Human	Netherlands	IVc (2B)	Undetermined	II
RIVM_M099010	SAMN41108388	2023	Human	Netherlands	IVc (2B)	t6675	II
RIVM_M099004	SAMN41108385	2023	Human	Netherlands	IVc (2B)	t6675	II
RIVM_M099187	SAMN41108394	2023	Human	Netherlands	IVc (2B)	t6675	II
RIVM_M100249	SAMN41108397	2023	Human	Netherlands	IVc (2B)	t6675	II
SASK139	SAMD00444309	2019	Human	Japan	MSSArg	t5078	III
RIVM_M042731	SAMN24657216	2018	Human	Netherlands	IVc (2B)	t6675	II
RIVM_M084235	SAMN41110988	2020	Human	Netherlands	IVc (2B)	t6675	II
Sarg_C1	SAMEA7699210	2011	Human	United Kingdom	MSSArg	Undetermined	III
1D-304	SAMEA6656620	2018	Human	Denmark	MSSArg	Undetermined	III
RIVM_M087650	SAMN24657226	2021	Human	Netherlands	IVc (2B)	t6675	II
RIVM_M099053	SAMN41108391	2023	Human	Netherlands	IVc (2B)	t6675	II
RIVM_M087286	SAMN41110989	2021	Human	Netherlands	IVc (2B)	t7960	II
RIVM_M088230	SAMN41110995	2021	Human	Netherlands	IVc (2B)	t7960	II
RIVM_M088004	SAMN24657227	2021	Human	Netherlands	IVc (2B)	Undetermined	II
RIVM_M099007	SAMN41108386	2023	Human	Netherlands	IVc (2B)	t6675	II
RIVM_M099240	SAMN41108395	2023	Human	Netherlands	IVc (2B)	t6675	II
RIVM_M098930	SAMN41108383	2023	Human	Netherlands	IVc (2B)	t6675	II
RIVM_M099008	SAMN41108387	2023	Human	Netherlands	IVc (2B)	t6675	II
117N_SR	SAMN15354748	2018	Human	Samoa	MSSArg	t17928	III
Sarg_A1	SAMEA7699208	2011	Human	United Kingdom	MSSArg	Undetermined	III
Sarg_B1	SAMEA7699209	2011	Human	United Kingdom	MSSArg	Undetermined	III
M911850	SAMN28744300	2019	Human	Australia	IVc (2B)	t6675	II
DTU_2021_1003123_1_SI_THA_BAN_027	SAMEA111506272	2020	Human	Thailand	MSSArg	Undetermined	III
Sarg_D2	SAMEA7699213	2011	Human	United Kingdom	MSSArg	Undetermined	III
Sarg_D1	SAMEA7699212	2011	Human	United Kingdom	MSSArg	Undetermined	III
058S_SR	SAMN15354747	2018	Human	Samoa	MSSArg	Undetermined	III
Sarg_C2	SAMEA7699211	2011	Human	United Kingdom	MSSArg	Undetermined	III
M96472	SAMN28743275	2019	Human	Australia	IVc (2B)	t14475	II
FEYWZ123	SAMN52862041	2024	Human	China	MSSArg	t7960	I
FEYWZ132	SAMN52862042	2024	Human	China	MSSArg	t6675	I
FEYWZ175	SAMN52862043	2024	Human	China	MSSArg	Undetermined	I
FEYWZ217	SAMN52862044	2025	Human	China	MSSArg	t5078	III
FEYWZ357	SAMN52862527	2025	Human	China	MSSArg	Undetermined	III
FEYWZ35	SAMN52862045	2024	Human	China	MSSArg	t5078	III
FEYWZ369	SAMN52862046	2025	Human	China	MSSArg	Undetermined	I
FEYWZ372	SAMN52862047	2025	Human	China	MSSArg	t5078	III
FEYWZ12	SAMN52862048	2024	Human	China	MSSArg	t5078	III
FEYWZ14	SAMN52862049	2024	Human	China	MSSArg	t6675	I
FEYWZ15	SAMN52862050	2024	Human	China	MSSArg	t5078	III
FEYWZ17	SAMN52862051	2024	Human	China	MSSArg	t5078	III
FEYWZ55	SAMN52862052	2024	Human	China	MSSArg	t7960	I
FEYWZ82	SAMN52862053	2024	Human	China	MSSArg	t5078	III
