# Supplementary material for: Emergence and genomic adaptation of the globally disseminated ST2250 lineage within the Staphylococcus aureus complex
Source: Antimicrob Agents Chemother. 2026 Jan 26;70(3):e01628-25. doi: 10.1128/aac.01628-25 (PMC12959139; doi:10.1128/aac.01628-25)
Supplement: Table S2 — Homology analysis results of spacers from S. argenteus ST2250 genomes. [file aac.01628-25-s0003.xlsx]

## Sheet: Table S2
Table S2. Homology analysis results of spacers from S. argenteus ST2250 genomes
Spacer	I (n = 16)	II (n = 107)	III (n = 150)	seq_length	Sequence	Accession number	Sequence identity (%)	Sequence coverage (%)	Spacer target
IIIASP-1	13	106	145	36	TTAAAGATCTCAACAATAGCGTCCCATATTTTCTGT	CP127810.1	97.222	100	Staphylococcus aureus strain C205 plasmid pC205_1
IIIASP-2	13	104	143	38	CATCAACTGACTTTTTAACTGTTTTAGTGAATTCGTCT	NC_023500.1	100	100	Staphylococcus phage StauST398-5
IIIASP-3	12	96	140	37	CACGCTGTAGTGAAGTATAGAAACGGCATGAGTACAA	LC779550.1	100	100	Staphylococcus phage S1 DNA
IIIASP-4	12	90	130	36	TGCCCACTTAATTAATTCATCTAGTCTCATTTCTTT	OR474483.1	100	100	Staphylococcus phage vB_StaA_PSa6
IIIASP-5	11	92	127	35	TTAATTGCATTATCAAATGTATATGCTGGATTCCA	OR062948.1	94.286	100	Staphylococcus phage 351Saur083PP
IIIASP-6	9	98	125	35	TTAAATCTTTGATTGCTCTTAGCTCTAGTTATGTA	BK031151.1	100	100	MAG TPA_asm: Siphoviridae sp. ctHmS4
IIIASP-7	10	94	102	35	CCGAATTTTGATTCTTTGTTTGTAAATAATGCTCT	NC_055802.1	100	100	Staphylococcus phage SA46-CL1
IIIASP-8	10	88	108	33	TGTACTTAAGATTTCATCAACTTTCTTTTGTAC	BK031151.1	100	100	MAG TPA_asm: Siphoviridae sp. ctHmS4
IIIASP-9	13	69	120	39	AAATGCTTATCCATTCTAATCATATTTTCAATTTGTTTA	KX086582.1	84.615	100	Staphylococcus aureus strain WBG1024 plasmid pWBG637
IIIASP-10	11	68	121	35	CTATAATAGTTACTGCTTTTGTAACCGTCCATATC	NC_030933.1	94.286	100	Staphylococcus phage Stau2
IIIASP-11	0	0	1	35	TGCCCACTTAATTAATTCATCTATTCTCATTTCTT	OR474483.1	97.143	100	Staphylococcus phage vB_StaA_PSa6
