# Supplementary material for: Emergence and genomic adaptation of the globally disseminated ST2250 lineage within the Staphylococcus aureus complex
Source: Antimicrob Agents Chemother. 2026 Jan 26;70(3):e01628-25. doi: 10.1128/aac.01628-25 (PMC12959139; doi:10.1128/aac.01628-25)
Supplement: Table S3 — Genes predicted to be under selection in the ST2250 population. [file aac.01628-25-s0004.xlsx]

## Sheet: Table S3
Table S3. Genes predicted to be under selection in the ST2250 population
Locus tag	Gene name	No. of Na SNPs	No. of Sb SNPs	Adjusted dN/dS	Product	COG functionc	GO function
SA58113_1076	pycA	11	1	2.68828	pyruvate carboxylase	C	pyruvate metabolic process
SA58113_2051	bglG	11	1	2.68828	BglG family transcription antiterminator	G/K/T	regulation of DNA-templated transcription
SA58113_1288	metL1	10	1	2.44389	aspartate kinase	E	amino acid biosynthetic process
SA58113_0218	bglA	9	1	2.1995	6-phospho-beta-glucosidase	G	carbohydrate metabolic process
SA58113_0293	licR	9	1	2.1995	putative PTS multidomain regulator	G/K/T	regulation of DNA-templated transcription
SA58113_1359	lysA	9	1	2.1995	diaminopimelate decarboxylase	E	carboxy-lyase activity
SA58113_1412	dinG	9	1	2.1995	ATP-dependent helicase	L	DNA replication
SA58113_0635	araC	8	1	1.95511	AraC family transcriptional regulator	K	regulation of DNA-templated transcription
SA58113_0926	argG	8	1	1.95511	argininosuccinate synthase	E	L-arginine biosynthetic process
SA58113_1736	menE	8	1	1.95511	o-succinylbenzoate-CoA ligase	I	menaquinone biosynthetic process
SA58113_2388	pgcA	8	1	1.95511	phospho-sugar mutase	G	carbohydrate metabolic process
SA58113_0187	ydiF	7	1	1.71072	acyl CoAacetate/3-ketoacid CoA transferase	I	ketone body catabolic process
SA58113_0724	uvrA	7	1	1.71072	excinuclease ABC subunit	L	nucleotide-excision repair
SA58113_1372	odhA	7	1	1.71072	2-oxoglutarate dehydrogenase E1 component	C	tricarboxylic acid cycle
SA58113_1421	aroA	7	1	1.71072	3-phosphoshikimate 1-carboxyvinyltransferase	E	aromatic amino acid family biosynthetic process
SA58113_1587	secDF	7	1	1.71072	protein translocase subunit	U	intracellular protein transport
SA58113_2054	fmtB	27	4	1.64962	LPXTG-anchored DUF1542 repeat protein FmtB	S	NA
SA58113_0932	addA	16	0	Inf	helicase-exonuclease AddAB subunit	L	double-strand break repair
SA58113_2186	ureC	11	0	Inf	urease subunit alpha	E	urease activity
SA58113_0162	ggt	10	0	Inf	gamma-glutamyltransferase	E	glutathione catabolic process
SA58113_0485	cysS	10	0	Inf	cysteine-tRNA ligase	J	tRNA aminoacylation for protein translation
SA58113_1244	porG	10	0	Inf	2-oxoacidacceptor oxidoreductase subunit alpha	C	oxidoreductase activity
SA58113_1865	pnbA	10	0	Inf	carboxylesterase/lipase family protein	I	NA
SA58113_0105	-	9	0	Inf	DNA-binding protein	A	NA
SA58113_0197	bglG_2	9	0	Inf	BglG family transcription antiterminator	G/K/T	regulation of DNA-templated transcription
SA58113_0281	geh	9	0	Inf	lipase	I	NA
SA58113_1977	kdpD	9	0	Inf	sensor histidine kinase	T	phosphorelay signal transduction system
SA58113_1276	gLY1	8	0	Inf	low specificity L-threonine aldolase	E	amino acid metabolic process
SA58113_1311	citB	8	0	Inf	aconitate hydratase	C	oxoacid metabolic process
SA58113_2149	topB	8	0	Inf	DNA topoisomerase III	L	DNA topological change
SA58113_2249	tcaB	8	0	Inf	MFS transporter	E/G/P/R	transmembrane transport
SA58113_2417	mhqD	8	0	Inf	carboxylesterase	R	hydrolase activity
SA58113_0203	gatD	7	0	Inf	galactitol-1-phosphate 5-dehydrogenase	E/R	oxidoreductase activity
SA58113_0231	-	7	0	Inf	hypothetical protein	NA	NA
SA58113_0672	csbB	7	0	Inf	glycosyltransferase	M	NA
SA58113_0721	-	7	0	Inf	CHAP domain-containing protein	M	NA
SA58113_1258	miaA	7	0	Inf	tRNA (adenosine(37)-N6)-dimethylallyltransferase	J	tRNA processing
SA58113_1539	comEC	7	0	Inf	DNA internalization-related competence protein	U	DNA-mediated transformation
SA58113_2201	ubiH	7	0	Inf	hypothetical protein	C/H	FAD binding
aNon-synonymous single-nucleotide polymorphisms.
bSynonymous single-nucleotide polymorphisms.
cCOG category abbreviations are defined in Figure 6D
